# Supplementary material for: Genetic Variants and Their Interactions in the Prediction of Increased Pre-Clinical Carotid Atherosclerosis: The Cardiovascular Risk in Young Finns Study
Source: PLoS Genet. 2010 Sep 30;6(9):e1001146. doi: 10.1371/journal.pgen.1001146 (PMC2947986; doi:10.1371/journal.pgen.1001146)
Supplement: Table S1 — The SNPs explored in the present study, together with information on their gene annotation and chromosomal location (from the dbSNP database), and on associated phenotypes as available from the existing studies (listed in references). Established SNPs refer to those 17 variants identified in the previous CHD case-control association studies. The other columns indicate whether the SNPs were considered predictive of the various IMT risk classes. (0.10 MB XLS) [file pgen.1001146.s004.xls]

## Sheet: SNPs
			Predictive SNPs for increasing IMT-classes in 2001, 2007, and for 2007-2001 IMT change in the present study															Established SNPs
Gene Name	RS ID	Chr region	01 5%	07 5%	07-01 5%	01 10%	07 10%	07-01 10%	01 15%	07 15%	07-01 15%	01 20%	07 20%	07-01 20%	01 25%	07 25%	07-01 25%	from previous GWAS	Phenotype(s)	Reference(s)
INTERGENIC	rs754523	2p24.1				X	X		X			X			X			X	Coronary heart disease	Willer CJ, Sanna S, Jackson AU et al. Newly identified loci that influence lipid concentrations and risk of coronary artery disease. Nat Genet. 2008;40:161-169
LIPC	rs1800588	15q21.3	X		X	X												X	Cardiovascular diseases	Kathiresan S, Melander O, Anevski D et al. Polymorphisms associated with cholesterol and risk of cardiovascular events. N Engl J Med. 2008;358:1240-1249
APOB	rs693	2p24.1	X						X	X		X	X		X			X	Cardiovascular diseases, Intima-media thickness	Islam et al. Atherosclerosis. 2005 May;180(1):79-86; Kathiresan S, Melander O, Anevski D et al. Polymorphisms associated with cholesterol and risk of cardiovascular events. N Engl J Med. 2008;358:1240-1249
INTERGENIC	rs10757278	9p21.3	X															X	Myocardial infarction	Helgadottir A, Thorleifsson G, Manolecu A et al. A common variant on chromosome 9p21 affects the risk of myocardial infarction. Science. 2008;316:1491-1493; Abdullah KG, Shen GQ, Hu Y et al. Four SNPS on Chromosome 9p21 Confer Risk to Premature, Familial CAD and MI in an American Caucasian Population (GeneQuest). Annals of Human Genetics. 2008;72:654-657
INTERGENIC	rs10757274	9p21.3		X														X	Coronary heart disease	McPherson R, Pertsemlidis A, Kavaslar N et al. A common allele on chromosome 9 associated with coronary heart disease. Science. 2007;316:1488-1491; Abdullah KG, Shen GQ, Hu Y et al. Four SNPS on Chromosome 9p21 Confer Risk to Premature, Familial CAD and MI in an American Caucasian Population (GeneQuest). Annals of Human Genetics. 2008;72:654-657
ABCA1	rs3890182	9q31.1			X	X			X					X	X		X	X	Cardiovascular diseases	Kathiresan et al. Nat Genet. 2009 Jan;41(1):56-65; Kathiresan S, Melander O, Anevski D et al. Polymorphisms associated with cholesterol and risk of cardiovascular events. N Engl J Med. 2008;358:1240-1249
LPL	rs328	8p21.3			X													X	Cardiovascular diseases	Kathiresan S, Melander O, Anevski D et al. Polymorphisms associated with cholesterol and risk of cardiovascular events. N Engl J Med. 2008;358:1240-1249; Sagoo GS, Tatt I, Salanti G et al. Seven Lipoprotein Lipase Gene Polymorphisms, Lipid Fractions, and Coronary Disease: A HuGE Association Review and Meta-Analysis. Am J Epidemiol. 2008;168:1233-1246
INTERGENIC	rs2549513	16q23.1										X			X			X	Severe coronary heart disease	Larson MG, Atwood LD, Benjamin EJ et al. Framingham Heart Study 100K project: genome-wide associations for cardiovascular disease outcomes. BMC Med Genet. 2007;8:Suppl 1 S5,
TBC1D7	rs499818	6p24.1																X	Severe coronary heart disease	Larson MG, Atwood LD, Benjamin EJ et al. Framingham Heart Study 100K project: genome-wide associations for cardiovascular disease outcomes. BMC Med Genet. 2007;8:Suppl 1 S5,
LDLR	rs6511720	19p13.2														X		X	Coronary heart disease	Willer CJ, Sanna S, Jackson AU et al. Newly identified loci that influence lipid concentrations and risk of coronary artery disease. Nat Genet. 2008;40:161-169
PCSK9	rs11591147	1p32.3													X			X	Cardiovascular diseases	Kathiresan S, Melander O, Anevski D et al. Polymorphisms associated with cholesterol and risk of cardiovascular events. N Engl J Med. 2008;358:1240-1249
HMGCR	rs12654264	5q13.3																X	Cardiovascular diseases	Kathiresan S, Melander O, Anevski D et al. Polymorphisms associated with cholesterol and risk of cardiovascular events. N Engl J Med. 2008;358:1240-1249
LPA	rs3798220	6q25.3						X			X		X	X		X	X	X	CAD, myocardial infarction, lp(a) levels	Luke MM, Kane JP, Liu DM et al. A Polymorphism in the Protease-Like Domain of Apolipoprotein(a) Is Associated With Severe Coronary Artery Disease. Arterioscler Thromb Vasc Biol. 2007;27:2030-2036; Shiffman D, Kane JP, Louie JZ et al. Analysis of 17,576 Potentially Functional SNPs in Three Case-Control Studies of Myocardial Infarction. PlosONE. 2008;3:e2895
INTERGENIC	rs2383206	9p21.3																X	Coronary heart disease	McPherson R, Pertsemlidis A, Kavaslar N et al. A common allele on chromosome 9 associated with coronary heart disease. Science. 2007;316:1488-1491; Abdullah KG, Shen GQ, Hu Y et al. Four SNPS on Chromosome 9p21 Confer Risk to Premature, Familial CAD and MI in an American Caucasian Population (GeneQuest). Annals of Human Genetics. 2008;72:654-657; Anderson JL, Horne BD, Kolek MJ et al. Genetic var…
INTERGENIC	rs1333049	9p21.3	X														X	X	Coronary artery disease-associated locus on chromosome 9p21 and early markers of atherosclerosis	Samani NJ, Erdmann J, Hall AS et al. Genomewide association analysis of coronary artery disease.N Engl J Med. 2007 Aug 2;357(5):443-453. N Engl J Med. 2007;357:443-453; The Wellcome Trust Case Control Consortium. Genome-wide association study of 14,000 cases of seven common diseases and 3,000 shared controls. Nature. 2007;447:661-678
INTERGENIC	rs2943634	2q36.3																X	Coronary heart disease	Willer CJ, Sanna S, Jackson AU et al. Newly identified loci that influence lipid concentrations and risk of coronary artery disease. Nat Genet. 2008;40:161-169
PSRC1	rs599839	1p13.3							X						X	X		X	Coronary heart disease	Willer et al, Nat Genet. 2008 Feb;40(2):161-9; Luke MM, Kane JP, Liu DM et al. A Polymorphism in the Protease-Like Domain of Apolipoprotein(a) Is Associated With Severe Coronary Artery Disease. Arterioscler Thromb Vasc Biol. 2007;27:2030-2036
TAS2R38	rs1726866	7q34
ADRB1	rs1801253	10q25.3
ADRB1	rs1801252	10q25.3		X
INTERGENIC	rs2820037	1q43									X		X				X		Hypertension	The Wellcome Trust Case Control Consortium. Genome-wide association study of 14,000 cases of seven common diseases and 3,000 shared controls. Nature. Author manuscript; available in PMC 2009 June 3. Published in final edited form as: Nature. 2007 June 7; 447(7145): 661–678. doi: 10.1038/nature05911.
PREX1	rs6063312	20q13.13
INTERGENIC	rs1963982	8q13.3																	Diastolic blood pressure	Levy D, Larson MG, Benjamin EJ, Newton-Cheh C, Wang TJ, Hwang SJ, Vasan RS, Mitchell GF. Framingham Heart Study 100K Project: genome-wide associations for blood pressure and arterial stiffness. BMC Med Genet. 2007 Sep 19;8 Suppl 1:S3.
TAS2R38	rs10246939	7q34									X						X		Taste receptor, tasting	Kim et al. Science. 2003 Feb 21;299(5610):1221-5.
INTERGENIC	rs6993813	8q24.12													X				Bone mineral density (hip)	Styrkarsdottir U, Halldorsson BV, Gretarsdottir S, Gudbjartsson DF, Walters GB, Ingvarsson T, Jonsdottir T, Saemundsdottir J, Center JR, Nguyen TV, Bagger Y, Gulcher JR, Eisman JA, Christiansen C, Sigurdsson G, Kong A, Thorsteinsdottir U, Stefansson K. Multiple genetic loci for bone mineral density and fractures. N Engl J Med. 2008 May 29;358(22):2355-65. Epub 2008 Apr 29.
IGSF1	rs4073307	Xq26.1							X										Cell recognition and the regulation of cell behavior	Frattini et al. Gene. 1998 Jul 3;214(1-2):1-6.
LIN28B	rs314268	6q21		X		X	X								X				Height	Gudbjartsson DF, Walters GB, Thorleifsson G, Stefansson H, Halldorsson BV, Zusmanovich P, Sulem P, Thorlacius S, Gylfason A, Steinberg S, Helgadottir A, Ingason A, Steinthorsdottir V, Olafsdottir EJ, Olafsdottir GH, Jonsson T, Borch-Johnsen K, Hansen T, Andersen G, Jorgensen T, Pedersen O, Aben KK, Witjes JA, Swinkels DW, den Heijer M, Franke B, Verbeek AL, Becker DM, Yanek LR, Becker LC, Tryggva…
CRP	rs1130864	1q23.2	X	X			X					X	X			X			Atherosclerosis	Kivimäki M, Lawlor DA, Smith GD, Kumari M, Donald A, Britton A, Casas JP, Shah T, Brunner E, Timpson NJ, Halcox JP, Miller MA, Humphries SE, Deanfield J, Marmot MG, Hingorani AD. Does high C-reactive protein concentration increase atherosclerosis? The Whitehall II Study. PLoS One. 2008 Aug 20;3(8):e3013.; Eklund C, Kivimäki M, Islam MS, Juonala M, Kähönen M, Marniemi J, Lehtimäki T, Viikari J, Ra…
INTERGENIC	rs7575840	2p24.1																	LDL	Kathiresan S, Melander O, Anevski D et al. Polymorphisms associated with cholesterol and risk of cardiovascular events. N Engl J Med. 2008;358:1240-1249.
CYBA	rs1049255	16q24.3												X			X
ADRB2	rs1042713	5q33.1			X			X			X			X			X		Obesity, metabolic syndrome, triglycerides, HDL cholesterol levels	Rosmond et al. J Intern Med 2000;248:239-44; Kim et al. Metabolism 2002;51:833-7.
INTERGENIC	rs3018362	18q21.33			X														Bone mineral density (hip)	Styrkarsdottir U, Halldorsson BV, Gretarsdottir S, Gudbjartsson DF, Walters GB, Ingvarsson T, Jonsdottir T, Saemundsdottir J, Center JR, Nguyen TV, Bagger Y, Gulcher JR, Eisman JA, Christiansen C, Sigurdsson G, Kong A, Thorsteinsdottir U, Stefansson K. Multiple genetic loci for bone mineral density and fractures. N Engl J Med. 2008 May 29;358(22):2355-65. Epub 2008 Apr 29.
INTERGENIC	rs6696981	1p36.12												X			X
INTERGENIC	rs10493340	1p31.3																	Blood pressure	Levy D, Larson MG, Benjamin EJ, Newton-Cheh C, Wang TJ, Hwang SJ, Vasan RS, Mitchell GF. Framingham Heart Study 100K Project: genome-wide associations for blood pressure and arterial stiffness. BMC Med Genet. 2007 Sep 19;8 Suppl 1:S3.
TAS2R38	rs713598	7q34											X	X		X
CRP	rs1800947	1q23.2	X			X													Atherosclerosis	Kivimäki M, Lawlor DA, Smith GD, Kumari M, Donald A, Britton A, Casas JP, Shah T, Brunner E, Timpson NJ, Halcox JP, Miller MA, Humphries SE, Deanfield J, Marmot MG, Hingorani AD. Does high C-reactive protein concentration increase atherosclerosis? The Whitehall II Study. PLoS One. 2008 Aug 20;3(8):e3013.; Eklund C, Kivimäki M, Islam MS, Juonala M, Kähönen M, Marniemi J, Lehtimäki T, Viikari J, Ra…
USF1	rs2073658	1q23.3							X		X								Cardiovascular disease, Intima-media thickness	Silander K, Alanne M, Kristiansson K, Saarela O, Ripatti S, Auro K, Karvanen J, Kulathinal S, Niemelä M, Ellonen P, Vartiainen E, Jousilahti P, Saarela J, Kuulasmaa K, Evans A, Perola M, Salomaa V, Peltonen L. Gender differences in genetic risk profiles for cardiovascular disease. PLoS One. 2008;3(10):e3615; Collings et al. Circ J. 2008 Jul;72(7):1158-64, Kristiansson et al. Arterioscler Thromb V…
MCM6	rs4988235	2q21.3					X
ESR2	rs1256049	14q23.2	X								X		X						Intima-media thickness	Nikkari ST, Henttonen A, Kunnas T, Kähönen M, Hutri-Kähönen N, Juonala M, Marniemi J, Viikari J, Raitakari OT, Lehtimäki T. Estrogen receptor 2 polymorphism and carotid intima-media thickness. Genet Test. 2008 Dec;12(4):537-40.
IL6	rs1800795	7p15.3																	Inflammatory factors	Riikola, A., K. Sipila, M. Kahonen, A. Jula, M.S. Nieminen, L. Moilanen, Y.A. Kesaniemi, T. Lehtimaki, and J. Hulkkonen. Interleukin-6 promoter polymorphism and cardiovascular risk factors: The Health 2000 Survey. Atherosclerosis. 2009, June 11, Epub ahead of print
IL1B	rs1143634	2q13				X			X			X		X	X				Inflammation, diabetes and glucose metabolism	Luotola et al. J Clin Endocrinol Metab. 2009 Nov;94(11):4575-83.
IL18	rs4937100	11q23.1							X										Atherosclerosis, cardiovascular disease, sudden cardiac death	Hernesniemi et al. Atherosclerosis. 2008 Feb;196(2):643-9.
IL18	rs1946519	11q23.1
USF1	rs3737787	1q23.3	X			X						X		X	X		X		Familial combined hyperlipidemia	Collings A, Höyssä S, Fan M, Kähönen M, Hutri-Kähönen N, Marniemi J, Juonala M, Viikari JS, Raitakari OT, Lehtimäki TJ. Allelic variants of upstream transcription factor 1 associate with carotid artery intima-media thickness: the Cardiovascular Risk in Young Finns study. Circ J. 2008 Jul;72(7):1158-64.
VEGFA	rs699947	6p21.1						X				X
PON1	rs854560	7q21.3			X			X			X								Intima-media thickness, atherosclerosis, cardiovascular diseases	Malin et al. Metabolism. 2001 Sep;50(9):1095-101, Rontu et al. Pharmacogenetics. 2004 Aug;14(8):479-85.
USF1	rs2516838	1q23.3											X			X			Familial combined hyperlipidemia	Collings A, Höyssä S, Fan M, Kähönen M, Hutri-Kähönen N, Marniemi J, Juonala M, Viikari JS, Raitakari OT, Lehtimäki TJ. Allelic variants of upstream transcription factor 1 associate with carotid artery intima-media thickness: the Cardiovascular Risk in Young Finns study. Circ J. 2008 Jul;72(7):1158-64.
OBFC1	rs3814219	10q24.33		X															Baseline brachial artery flow velocity	Vasan RS, Larson MG, Aragam J, Wang TJ, Mitchell GF, Kathiresan S, Newton-Cheh C, Vita JA, Keyes MJ, O'Donnell CJ, Levy D, Benjamin EJ. Genome-wide association of echocardiographic dimensions, brachial artery endothelial function and treadmill exercise responses in the Framingham Heart Study. BMC Med Genet. 2007 Sep 19;8 Suppl 1:S2.
WRN	rs2553268	8p12						X	X	X		X	X	X	X	X	X		Systolic blood pressure	Vasan RS, Larson MG, Aragam J, Wang TJ, Mitchell GF, Kathiresan S, Newton-Cheh C, Vita JA, Keyes MJ, O'Donnell CJ, Levy D, Benjamin EJ. Genome-wide association of echocardiographic dimensions, brachial artery endothelial function and treadmill exercise responses in the Framingham Heart Study. BMC Med Genet. 2007 Sep 19;8 Suppl 1:S2.
INTERGENIC	rs7759938	6q21								X						X			Sexual maturation, age of menarche, adult hight	Perry JR, Stolk L, Franceschini N, Lunetta KL, Zhai G, McArdle PF, Smith AV, Aspelund T, Bandinelli S, Boerwinkle E, Cherkas L, Eiriksdottir G, Estrada K, Ferrucci L, Folsom AR, Garcia M, Gudnason V, Hofman A, Karasik D, Kiel DP, Launer LJ, van Meurs J, Nalls MA, Rivadeneira F, Shuldiner AR, Singleton A, Soranzo N, Tanaka T, Visser JA, Weedon MN, Wilson SG, Zhuang V, Streeten EA, Harris TB, Murra…
INTERGENIC	rs2321364	Xq26.2		X
INTERGENIC	rs1999805	6q25.1	X			X							X						Bone mineral density (spine)	Styrkarsdottir U, Halldorsson BV, Gretarsdottir S, Gudbjartsson DF, Walters GB, Ingvarsson T, Jonsdottir T, Saemundsdottir J, Center JR, Nguyen TV, Bagger Y, Gulcher JR, Eisman JA, Christiansen C, Sigurdsson G, Kong A, Thorsteinsdottir U, Stefansson K. Multiple genetic loci for bone mineral density and fractures. N Engl J Med. 2008 May 29;358(22):2355-65. Epub 2008 Apr 29.
INTERGENIC	rs9594738	13q14.11		X							X						X		Bone mineral density (hip)	Styrkarsdottir U, Halldorsson BV, Gretarsdottir S, Gudbjartsson DF, Walters GB, Ingvarsson T, Jonsdottir T, Saemundsdottir J, Center JR, Nguyen TV, Bagger Y, Gulcher JR, Eisman JA, Christiansen C, Sigurdsson G, Kong A, Thorsteinsdottir U, Stefansson K. Multiple genetic loci for bone mineral density and fractures. N Engl J Med. 2008 May 29;358(22):2355-65. Epub 2008 Apr 29.
INTERGENIC	rs7524102	1p36.12								X		X	X	X			X		Bone mineral density (hip)	Styrkarsdottir U, Halldorsson BV, Gretarsdottir S, Gudbjartsson DF, Walters GB, Ingvarsson T, Jonsdottir T, Saemundsdottir J, Center JR, Nguyen TV, Bagger Y, Gulcher JR, Eisman JA, Christiansen C, Sigurdsson G, Kong A, Thorsteinsdottir U, Stefansson K. Multiple genetic loci for bone mineral density and fractures. N Engl J Med. 2008 May 29;358(22):2355-65. Epub 2008 Apr 29.; Styrkarsdottir et al. …
NPPA	rs5068	1p36.22
ESR1	rs2234693	6q25.1			X			X			X		X	X		X	X		Intima-media thickness, atherosclerosis, cardiovascular disease	O'Donnell et al. BMC Med Genet. 2007 Sep 19;8 Suppl 1:S4, Lehtimäki et al. J Mol Med. 2002 Mar;80(3):176-80. Kunnas T et al. J Mol Med. 2004 Dec;82(12):821-5.
IL18	rs549908	11q23.1
TCF7L2	rs12255372	10q25.2			X
TCF7L2	rs7903146	10q25.2											X		X	X			Type 2 diabetes	Rung J, Cauchi S, Albrechtsen A, Shen L, Rocheleau G, Cavalcanti-Proença C, Bacot F, Balkau B, Belisle A, Borch-Johnsen K, Charpentier G, Dina C, Durand E, Elliott P, Hadjadj S, Järvelin MR, Laitinen J, Lauritzen T, Marre M, Mazur A, Meyre D, Montpetit A, Pisinger C, Posner B, Poulsen P, Pouta A, Prentki M, Ribel-Madsen R, Ruokonen A, Sandbaek A, Serre D, Tichet J, Vaxillaire M, Wojtaszewski JF, …
INTERGENIC	rs198358	1p36.22
APOC3	rs17257817	11q23.3		X			X								X	X
KCNH2	rs1805123	7q36.1															X
FMN2	rs17672135	1q43		X	X		X	X		X	X		X	X		X	X		Coronary disease	Wellcome Trust Case Consortium. Genome-wide association study of 14,000 cases of seven common diseases and 3,000 shared controls. Nature. 2007 Jun 7;447(7145):661-78.
CYBA	rs4673	16q24.3		X			X							X
AIRE	rs933150	21q22.3		X											X
CRP	rs1205	1q23.2							X			X			X				Atherosclerosis, Cardiovascular Diseases, CRP concentrations	Eklund C, Kivimäki M, Islam MS, Juonala M, Kähönen M, Marniemi J, Lehtimäki T, Viikari J, Raitakari OT, Hurme M. C-reactive protein genetics is associated with carotid artery compliance in men in The Cardiovascular Risk in Young Finns Study. Atherosclerosis. 2008 Feb;196(2):841-8; Pessi T, Eklund C, Huhtala H, Raitakari OT, Juonala M, Kähönen M, Viikari JS, Lehtimäki T, Hurme M. CRP and FCGR2A ge…
LTA	rs1041981	6p21.33								X							X		Myocardial infarction	Otaki et al. Nat Genet. 2002 Dec;32(4):650-4. Clarke et al. PLoS Genet. 2006 Jul;2(7):e107.
NOS1AP	rs10494366	1q23.3																	QT interval prolongation	Arking DE, Pfeufer A, Post W, Kao WH, Newton-Cheh C, Ikeda M, West K, Kashuk C, Akyol M, Perz S, Jalilzadeh S, Illig T, Gieger C, Guo CY, Larson MG, Wichmann HE, Marbán E, O'Donnell CJ, Hirschhorn JN, Kääb S, Spooner PM, Meitinger T, Chakravarti A. A common genetic variant in the NOS1 regulator NOS1AP modulates cardiac repolarization. Nat Genet. 2006 Jun;38(6):644-51. Epub 2006 Apr 30.
CYBA	rs9932581	16q24.3	X		X			X							X
USF1	rs2516839	1q23.3		X	X				X	X					X	X			Coronary atherosclerosis, intima-media thickness, atherosclerosis	Kristiansson K, Ilveskoski E, Lehtimäki T, Peltonen L, Perola M, Karhunen PJ. Association analysis of allelic variants of USF1 in coronary atherosclerosis. Arterioscler Thromb Vasc Biol. 2008 May;28(5):983-9.
ARHGAP30	rs2774279	1q23.3			X
F11R	rs10908821	1q23.3
CDH13	rs9941339	16q24.2-q24.3								X			X						Blood pressure, HDL-levels, adiponectin levels	Org et al. Hum Mol Genet. 2009 Jun 15;18(12):2288-96; Ling et al. Obesity. 2009 Apr;17(4):737-44.
USF1	rs1556259	1q23.3					X												Cardiovascular disease	Komulainen K, Alanne M, Auro K, Kilpikari R, Pajukanta P, Saarela J, Ellonen P, Salminen K, Kulathinal S, Kuulasmaa K, Silander K, Salomaa V, Perola M, Peltonen L. Risk alleles of USF1 gene predict cardiovascular disease of women in two prospective studies. PLoS Genet. 2006 May;2(5):e69.
CFTR	rs4148686	7q31.2	X		X
DDAH2	rs805305	6p21.33		X					X										Hypertension, Intracerebral hemorage,serum ADMA concentrations	Maas et al. Pharmacol Res. 2009 Dec;60(6):488-93;Bai et al. Clin Sci (Lond). 2009 Aug 17;117(7):273-9.
CFH	rs1061170	1q31.3																	Age related macular degeneration, Cardiovascular diseases	Jylhävä J, Eklund C, Pessi T, Raitakari OT, Juonala M, Kähönen M, Viikari JS, Lehtimäki T, Hurme M. Genetics of C-reactive protein and complement factor H have an epistatic effect on carotid artery compliance: the Cardiovascular Risk in Young Finns Study. Clin Exp Immunol. 2009 Jan;155(1):53-8.
MAST4	rs9687339	5q12.3									X								Kinase signaling pathway gene	Garland et al.Brain Res. 2008 Feb 21;1195:12-9.
INTERGENIC	rs2163566	2q37.2		X	X			X				X		X			X
INTERGENIC	rs7257017	19q12
FCGR2A	rs1801274	1q23.3			X						X			X			X		Intima-media thickness	Pessi T, Eklund C, Huhtala H, Raitakari OT, Juonala M, Kähönen M, Viikari JS, Lehtimäki T, Hurme M. CRP and FCGR2A genes have an epistatic effect on carotid artery intima-media thickness: the Cardiovascular Risk in Young Finns Study. Int J Immunogenet. 2009 Feb;36(1):39-45. Epub 2008 Nov 25.
C6orf97	rs9479055	6q25.1						X		X	X		X	X			X		Bone density	Styrkarsdottir et al. N Engl J Med. 2008 May 29;358(22):2355-65. Styrkarsdottir et al. Nat Genet. 2009 Jan;41(1):15-7.
C6orf97	rs6929137	6q25.1							X			X			X				Bone mineral density (spine)	Styrkarsdottir U, Halldorsson BV, Gretarsdottir S, Gudbjartsson DF, Walters GB, Ingvarsson T, Jonsdottir T, Saemundsdottir J, Snorradóttir S, Center JR, Nguyen TV, Alexandersen P, Gulcher JR, Eisman JA, Christiansen C, Sigurdsson G, Kong A, Thorsteinsdottir U, Stefansson K. New sequence variants associated with bone mineral density. Nat Genet. 2009 Jan;41(1):15-7. Epub 2008 Dec 14.
SPTBN1	rs11898505	2p16.2									X			X	X		X		Bone mineral density (spine)	Styrkarsdottir U, Halldorsson BV, Gretarsdottir S, Gudbjartsson DF, Walters GB, Ingvarsson T, Jonsdottir T, Saemundsdottir J, Snorradóttir S, Center JR, Nguyen TV, Alexandersen P, Gulcher JR, Eisman JA, Christiansen C, Sigurdsson G, Kong A, Thorsteinsdottir U, Stefansson K. New sequence variants associated with bone mineral density. Nat Genet. 2009 Jan;41(1):15-7. Epub 2008 Dec 14.; Styrkarsdotti…
ALOX5AP	rs17222814	13q12.3			X					X	X		X			X			Intima-media thickness	Bevan S, Lorenz MW, Sitzer M, Markus HS. Genetic variation in the leukotriene pathway and carotid intima-media thickness: a 2-stage replication study. Stroke. 2009 Mar;40(3):696-701
SLC30A8	rs13266634	8q24.11	X				X									X			Type 2 diabetes	Rung J, Cauchi S, Albrechtsen A, Shen L, Rocheleau G, Cavalcanti-Proença C, Bacot F, Balkau B, Belisle A, Borch-Johnsen K, Charpentier G, Dina C, Durand E, Elliott P, Hadjadj S, Järvelin MR, Laitinen J, Lauritzen T, Marre M, Mazur A, Meyre D, Montpetit A, Pisinger C, Posner B, Poulsen P, Pouta A, Prentki M, Ribel-Madsen R, Ruokonen A, Sandbaek A, Serre D, Tichet J, Vaxillaire M, Wojtaszewski JF, …
MIA3	rs17465637	1q41																	Myocardial infraction	Samani NJ, Erdmann J, Hall AS, Hengstenberg C, Mangino M, Mayer B, Dixon RJ, Meitinger T, Braund P, Wichmann HE, Barrett JH, König IR, Stevens SE, Szymczak S, Tregouet DA, Iles MM, Pahlke F, Pollard H, Lieb W, Cambien F, Fischer M, Ouwehand W, Blankenberg S, Balmforth AJ, Baessler A, Ball SG, Strom TM, Braenne I, Gieger C, Deloukas P, Tobin MD, Ziegler A, Thompson JR, Schunkert H; WTCCC and the C…
INTERGENIC	rs9594759	13q14.11																	Bone mineral density (spine)	Styrkarsdottir U, Halldorsson BV, Gretarsdottir S, Gudbjartsson DF, Walters GB, Ingvarsson T, Jonsdottir T, Saemundsdottir J, Center JR, Nguyen TV, Bagger Y, Gulcher JR, Eisman JA, Christiansen C, Sigurdsson G, Kong A, Thorsteinsdottir U, Stefansson K. Multiple genetic loci for bone mineral density and fractures. N Engl J Med. 2008 May 29;358(22):2355-65. Epub 2008 Apr 29.
INTERGENIC	rs6469804	8q24.12				X	X										X		Bone mineral density (spine)	Styrkarsdottir U, Halldorsson BV, Gretarsdottir S, Gudbjartsson DF, Walters GB, Ingvarsson T, Jonsdottir T, Saemundsdottir J, Center JR, Nguyen TV, Bagger Y, Gulcher JR, Eisman JA, Christiansen C, Sigurdsson G, Kong A, Thorsteinsdottir U, Stefansson K. Multiple genetic loci for bone mineral density and fractures. N Engl J Med. 2008 May 29;358(22):2355-65. Epub 2008 Apr 29.
C6orf97	rs4870044	6q25.1	X																Bone mineral density (hip)	Styrkarsdottir U, Halldorsson BV, Gretarsdottir S, Gudbjartsson DF, Walters GB, Ingvarsson T, Jonsdottir T, Saemundsdottir J, Center JR, Nguyen TV, Bagger Y, Gulcher JR, Eisman JA, Christiansen C, Sigurdsson G, Kong A, Thorsteinsdottir U, Stefansson K. Multiple genetic loci for bone mineral density and fractures. N Engl J Med. 2008 May 29;358(22):2355-65. Epub 2008 Apr 29.
C6orf97	rs1038304	6q25.1					X												Bone mineral density (hip)	Styrkarsdottir U, Halldorsson BV, Gretarsdottir S, Gudbjartsson DF, Walters GB, Ingvarsson T, Jonsdottir T, Saemundsdottir J, Center JR, Nguyen TV, Bagger Y, Gulcher JR, Eisman JA, Christiansen C, Sigurdsson G, Kong A, Thorsteinsdottir U, Stefansson K. Multiple genetic loci for bone mineral density and fractures. N Engl J Med. 2008 May 29;358(22):2355-65. Epub 2008 Apr 29.
MTHFD1L	rs6922269	6q25.1			X														Coronary disease	Samani NJ, Erdmann J, Hall AS, Hengstenberg C, Mangino M, Mayer B, Dixon RJ, Meitinger T, Braund P, Wichmann HE, Barrett JH, König IR, Stevens SE, Szymczak S, Tregouet DA, Iles MM, Pahlke F, Pollard H, Lieb W, Cambien F, Fischer M, Ouwehand W, Blankenberg S, Balmforth AJ, Baessler A, Ball SG, Strom TM, Braenne I, Gieger C, Deloukas P, Tobin MD, Ziegler A, Thompson JR, Schunkert H; WTCCC and the C…
INTERGENIC	rs3130340	6p21.32	X	X	X		X	X	X	X	X		X	X		X	X		Bone mineral density (spine), osteoporotic fracture	Styrkarsdottir U, Halldorsson BV, Gretarsdottir S, Gudbjartsson DF, Walters GB, Ingvarsson T, Jonsdottir T, Saemundsdottir J, Center JR, Nguyen TV, Bagger Y, Gulcher JR, Eisman JA, Christiansen C, Sigurdsson G, Kong A, Thorsteinsdottir U, Stefansson K. Multiple genetic loci for bone mineral density and fractures. N Engl J Med. 2008 May 29;358(22):2355-65. Epub 2008 Apr 29.
PTPN22	rs2476601	1p13.2			X						X								Inflammation, Type 1 diabetes, rheumatoid arthritis	Barrett JC, Clayton DG, Concannon P, Akolkar B, Cooper JD, Erlich HA, Julier C, Morahan G, Nerup J, Nierras C, Plagnol V, Pociot F, Schuilenburg H, Smyth DJ, Stevens H, Todd JA, Walker NM, Rich SS; The Type 1 Diabetes Genetics Consortium. Genome-wide association study and meta-analysis find that over 40 loci affect risk of type 1 diabetes. Nat Genet. 2009 May 10. [Epub ahead of print]
ICOS	rs4521021	2q33.2
ICOS	rs10172036	2q33.2				X		X			X			X			X		T-cell co-stimulator, type 1 diabetes	Kaartinen et al. Mol Immunol. 2007 Mar;44(7):1644-51.Douroudis et al. Hum Immunol. 2009 Jul;70(7):536-9.
ICOS	rs4404254	2q33.2	X						X			X			X		X		T-cell co-stimulator	Kaartinen et al. Mol Immunol. 2007 Mar;44(7):1644-51. Douroudis et al. Hum Immunol. 2009 Jul;70(7):536-9
IL10	rs1800871	1q31-q32				X													Inflammatory factors	Heiskanen M, Kähönen M, Hurme M, Lehtimäki T, Mononen N, Juonala M, Hutri-Kähönen N, Viikari J, Raitakari O, Hulkkonen J. Polymorphism in the IL10 promoter region and early markers of atherosclerosis: The Cardiovascular Risk in Young Finns Study. Atherosclerosis. 2009 Jul 8. [Epub ahead of print]
NOS3	rs1799983	7q36.1									X	X			X				Intima-media thickness, coronary artery disease, hypertension, marked ventricular remodeling	O'Donnell et al. BMC Med Genet. 2007 Sep 19;8 Suppl 1:S4, Hingorani et al. 1999 Circulation 1999;100:1515-1520; Conen et al. J Hypertens. 2008 Sep;26(9):1780-6.; Barouch LA, Harrison RW, Skaf MW, Rosas GO, Cappola TP, Kobeissi ZA, Hobai IA, Lemmon CA, Burnett AL, O'Rourke B, Rodriguez ER, Huang PL, Lima JA, Berkowitz DE, Hare JM. Nitric oxide regulates the heart by spatial confinement of nitric o…
IL10	rs1800896	1q32.1			X			X			X								Intima-media thickness, Inflammation, IL10 levels	Mälarstig et al. Heart. 2008 Jun;94(6); Heiskanen et al. Atherosclerosis. 2009 Jul 8. [Epub ahead of print]; Heiskanen M, Kähönen M, Hurme M, Lehtimäki T, Mononen N, Juonala M, Hutri-Kähönen N, Viikari J, Raitakari O, Hulkkonen J. Polymorphism in the IL10 promoter region and early markers of atherosclerosis: The Cardiovascular Risk in Young Finns Study. Atherosclerosis. 2009 Jul 8. [Epub ahead of…
ICOS	rs4270326	2q33.2
FTO	rs1421085	16q12.2																	Obesity	Price RA, Li WD, Zhao H. FTO gene SNPs associated with extreme obesity in cases, controls and extremely discordant sister pairs. BMC Med Genet. 2008 Jan 24;9:4.
FTO	rs9939609	16q12.2								X			X						BMI	Kivimäki M, Smith GD, Timpson NJ, Lawlor DA, Batty GD, Kähönen M, Juonala M, Rönnemaa T, Viikari JS, Lehtimäki T, Raitakari OT. Lifetime body mass index and later atherosclerosis risk in young adults: examining causal links using Mendelian randomization in the Cardiovascular Risk in Young Finns study. Eur Heart J. 2008 Oct;29(20):2552-60. Epub 2008 Jun 10.
WNK1	rs2301880	12p13.33			X			X		X	X								Blood pressure	Tobin et al. Circulation. 2005 Nov 29;112(22):3423-9.
ALOX5AP	rs9551963	13q12.3		X	X			X		X			X			X			Xanthomas in familial hypercholesterolemia	Oosterveer DM, Versmissen J, Yazdanpanah M, van der Net JB, Defesche JC, Kastelein JJ, Sijbrands EJ. 5-Lipoxygenase activating protein (ALOX5AP) gene variants associate with the presence of xanthomas in familial hypercholesterolemia. Atherosclerosis. 2009 Sep;206(1):223-7.
WWOX	rs2548861	16q23.1	X						X	X		X	X	X		X			HDL levels	Lee JC et al. Am J Hum Genet. 2008 Aug;83(2):180-92.
INTERGENIC	rs501120	10q11.21				X													Coronary disease	Samani NJ, Erdmann J, Hall AS, Hengstenberg C, Mangino M, Mayer B, Dixon RJ, Meitinger T, Braund P, Wichmann HE, Barrett JH, König IR, Stevens SE, Szymczak S, Tregouet DA, Iles MM, Pahlke F, Pollard H, Lieb W, Cambien F, Fischer M, Ouwehand W, Blankenberg S, Balmforth AJ, Baessler A, Ball SG, Strom TM, Braenne I, Gieger C, Deloukas P, Tobin MD, Ziegler A, Thompson JR, Schunkert H; WTCCC and the C…
SMAD3	rs17228212	15q22.33																	Coronary disease	Samani NJ, Erdmann J, Hall AS, Hengstenberg C, Mangino M, Mayer B, Dixon RJ, Meitinger T, Braund P, Wichmann HE, Barrett JH, König IR, Stevens SE, Szymczak S, Tregouet DA, Iles MM, Pahlke F, Pollard H, Lieb W, Cambien F, Fischer M, Ouwehand W, Blankenberg S, Balmforth AJ, Baessler A, Ball SG, Strom TM, Braenne I, Gieger C, Deloukas P, Tobin MD, Ziegler A, Thompson JR, Schunkert H; WTCCC and the C…
