# Supplementary material for: Genetic Variants and Their Interactions in the Prediction of Increased Pre-Clinical Carotid Atherosclerosis: The Cardiovascular Risk in Young Finns Study
Source: PLoS Genet. 2010 Sep 30;6(9):e1001146. doi: 10.1371/journal.pgen.1001146 (PMC2947986; doi:10.1371/journal.pgen.1001146)
Supplement: Table S2 — The statistical significance (p-value) calculated for each of the individual SNPs, depicting their degree of association with the various IMT risk classes in 2001, 2007, and with the IMT changes from 2001 to 2007. (0.08 MB XLS) [file pgen.1001146.s005.xls]

## Sheet: P-values
			Statistical significance (p-values) for the association of indivudual SNPs with the increasing IMT risk classes in 2001, 2007, and with 2007-2001 IMT change
Gene Name	RS ID	Chr region	01 5%	01 10%	01 15%	01 20%	01 25%	07 5%	07 10%	07 15%	07 20%	07 25%	07-01 5%	07-01 10%	07-01 15%	07-01 20%	07-01 25%	P <	0.05	are colored
INTERGENIC	rs754523	2p24.1	0.534242	0.656566	1	1	0.889513	0.336888	0.106775	0.4803	0.480273	0.579351	0.544136	0.902434	0.536831	0.19888	0.456325
LIPC	rs1800588	15q21.3	0.551835	1	0.7936	0.939875	1	0.233951	0.245456	0.384969	0.551876	0.751014	0.030823	0.395477	0.763469	0.544209	0.754891
APOB	rs693	2p24.1	1	1	0.529258	0.213297	0.239697	0.865225	0.426262	0.646578	0.938647	0.83313	0.620478	0.912675	0.601159	0.8765	0.57952
INTERGENIC	rs10757278	9p21.3	0.281232	0.624631	0.936124	0.57838	0.580709	0.202262	0.726516	1	1	0.828688	1	0.912216	0.718446	0.937916	0.723205
INTERGENIC	rs10757274	9p21.3	0.401559	0.366475	0.807565	1	1	0.275937	1	0.788307	0.809126	1	1	0.825128	0.856376	1	0.723329
ABCA1	rs3890182	9q31.1	0.398169	0.446034	0.809311	0.916561	0.560324	1	0.736463	0.508973	0.814814	0.917557	0.3931	1	0.267334	0.353796	0.294453
LPL	rs328	8p21.3	0.34282	0.461033	0.328661	0.377948	1	0.182803	0.475406	0.473887	1	0.908846	0.117593	0.698164	0.647769	1	0.47952
INTERGENIC	rs2549513	16q23.1	1	0.508709	0.0575812	0.0361364	0.0335465	0.711428	0.677767	1	1	0.926632	0.827567	1	0.276623	0.454945	0.496506
TBC1D7	rs499818	6p24.1	0.834351	0.882506	0.824843	0.200495	0.210987	0.0574947	0.47961	0.633302	0.484147	0.927548	0.693709	0.382108	0.626421	0.598921	0.854772
LDLR	rs6511720	19p13.2	1	0.40022	0.686546	0.91028	0.835139	1	0.84144	1	0.162049	0.294657	0.39936	1	0.889844	0.474886	0.367103
PCSK9	rs11591147	1p32.3	0.247044	0.47105	0.436221	0.382876	0.455501	1	0.466436	0.83493	0.846151	0.71417	1	1	0.833131	0.45535	0.495586
HMGCR	rs12654264	5q13.3	0.426451	0.633735	0.936969	0.53058	0.759618	0.752434	0.911723	0.854118	1	0.62477	0.64129	0.825128	0.927273	0.520381	0.941613
LPA	rs3798220	6q25.3	1	1	1	1	1	0.201602	0.115287	0.26904	0.0333837	0.0324643	0.611111	0.210279	0.0350382	0.0352141	0.108616
INTERGENIC	rs2383206	9p21.3	0.431635	0.773192	0.937075	0.538386	0.468376	0.112887	0.567577	0.858417	1	0.888223	1	0.913499	0.789986	0.87793	0.888977
INTERGENIC	rs1333049	9p21.3	0.281232	0.49434	0.810317	0.835183	0.854338	0.269085	0.81826	0.927489	0.870614	1	0.875089	0.913008	0.720026	0.93819	0.724141
INTERGENIC	rs2943634	2q36.3	0.39689	0.353208	0.804067	0.565681	0.331012	0.629005	0.639597	0.519165	0.290522	0.329676	0.380477	0.201966	0.703432	0.799618	0.422115
PSRC1	rs599839	1p13.3	0.853029	1	0.102188	0.422491	0.16746	0.710208	1	0.823266	1	0.300283	0.539568	1	1	0.63907	0.934621
TAS2R38	rs1726866	7q34	0.681199	0.917329	0.795814	0.565613	0.307107	0.322435	0.434769	0.455339	0.465969	0.14791	0.507305	0.479573	0.0850645	0.0416362	0.0708669
ADRB1	rs1801253	10q25.3	0.8852	0.338289	0.174272	0.257345	0.731027	0.656092	0.724572	0.689767	0.342688	0.336467	0.254653	0.906534	0.690525	0.538452	0.118454
ADRB1	rs1801252	10q25.3	0.138839	0.440886	0.356199	0.792976	0.75447	0.120098	0.3039	0.66299	0.700313	1	0.491193	1	0.826812	0.634679	0.208398
INTERGENIC	rs2820037	1q43	1	0.669365	0.658636	0.380403	0.524396	1	0.649526	0.441778	0.0286654	0.132292	0.587921	0.251427	0.0212203	0.115733	0.134756
PREX1	rs6063312	20q13.13	1	0.545667	0.266149	0.124756	0.371811	0.215212	0.623301	0.439014	0.422537	0.408195	1	0.861153	0.784027	1	0.309316
INTERGENIC	rs1963982	8q13.3	1	0.773311	0.812322	0.48894	0.534397	0.630461	0.271303	0.237762	0.754072	0.617254	1	0.738164	1	0.580003	0.203696
TAS2R38	rs10246939	7q34	0.582477	0.917329	0.795814	0.565613	0.307107	0.322435	0.434769	0.455339	0.465969	0.14791	0.507305	0.479573	0.0850645	0.0416362	0.0708669
INTERGENIC	rs6993813	8q24.12	0.893215	0.279585	0.872534	0.682675	0.0954878	0.588618	0.139111	0.230753	0.755962	0.833715	0.75384	0.570618	0.328605	0.389399	0.3189
IGSF1	rs4073307	Xq26.1	0.885118	0.580287	0.707256	1	0.579694	0.869682	0.909466	0.70735	0.870692	1	0.478389	0.608029	0.687376	0.712594	0.388804
LIN28B	rs314268	6q21	0.391571	0.023721	0.160929	0.177765	0.144654	0.0218385	0.119875	0.26066	0.51686	0.50481	0.757399	0.911703	1	1	0.881201
CRP	rs1130864	1q23.2	0.47447	0.321662	0.87288	1	0.454489	0.326907	1	0.419772	0.111562	0.0710308	0.751457	1	0.507485	1	0.885662
INTERGENIC	rs7575840	2p24.1	0.875764	0.263816	0.712852	0.755768	0.535285	0.443392	0.314865	0.91804	0.929101	0.872887	0.525438	1	0.67804	0.229917	0.450648
CYBA	rs1049255	16q24.3	0.332832	0.452261	0.603822	0.558155	0.373847	0.627666	0.75236	0.792378	0.642905	0.583582	1	0.0926221	0.171536	0.0439839	0.0581819
ADRB2	rs1042713	5q33.1	0.23402	0.846927	0.482002	0.787879	0.368123	0.462518	0.275729	0.219918	0.313153	0.296085	0.303428	0.24772	0.229404	0.0684042	0.0667124
INTERGENIC	rs3018362	18q21.33	1	0.702996	0.938129	0.548126	0.218106	0.543436	0.514796	1	0.819645	0.680816	0.0262122	0.228869	0.306676	0.110474	0.176258
INTERGENIC	rs6696981	1p36.12	0.619179	0.607774	0.310622	0.22299	0.272986	1	0.653266	0.750456	0.274951	0.25864	0.782523	0.84725	0.627547	0.581852	0.702726
INTERGENIC	rs10493340	1p31.3	0.574968	1	1	0.856786	0.748198	0.682742	0.182074	0.911451	0.497896	0.653656	0.445424	0.675044	0.496761	0.922406	0.660747
TAS2R38	rs713598	7q34	0.671766	0.450358	0.211436	0.151919	0.0544769	0.168877	0.296106	0.335844	0.278335	0.0542221	0.480674	0.530543	0.135696	0.0603612	0.117674
CRP	rs1800947	1q23.2	0.134256	0.524776	0.507384	0.66418	0.794204	0.817755	0.700555	1	0.741807	1	1	1	1	1	0.382642
USF1	rs2073658	1q23.3	0.536361	0.778374	0.701022	0.416815	1	0.00924348	0.106621	0.181965	0.0923907	0.104221	0.866647	0.720788	0.0879428	0.0222215	0.15006
MCM6	rs4988235	2q21.3	0.800711	0.925173	0.937673	0.729571	0.318098	0.74982	0.587744	0.927366	0.876148	0.668961	1	0.35013	0.182376	0.0791275	0.0829884
ESR2	rs1256049	14q23.2	0.053222	0.259103	0.456329	0.896946	0.72403	0.31259	0.12136	0.311762	0.487554	0.518691	0.520305	0.680692	0.512689	0.764806	0.690473
IL6	rs1800795	7p15.3	0.778657	1	0.933707	1	0.658935	0.74398	0.643628	0.788531	0.760129	0.526949	0.50147	0.731786	0.454741	0.573381	1
IL1B	rs1143634	2q13	0.522695	0.90693	0.505715	0.80484	0.464623	0.842301	0.789851	0.913278	0.926159	0.933068	0.705158	0.887832	0.379275	0.1094	0.359477
IL18	rs4937100	11q23.1	0.0851785	0.0479762	0.21694	0.130208	0.342573	0.0545509	0.414835	0.612757	0.717183	0.691833	0.751133	1	0.864945	0.352941	0.401482
IL18	rs1946519	11q23.1	0.0276618	0.447136	0.876602	0.893071	0.718583	0.164534	0.326932	0.663545	0.652327	0.733291	0.75384	0.915836	0.732952	0.601423	0.786726
USF1	rs3737787	1q23.3	0.536361	0.778374	0.701022	0.416815	1	0.00924348	0.106621	0.181965	0.0923907	0.104221	0.866647	0.720788	0.0879428	0.0222215	0.15006
VEGFA	rs699947	6p21.1	0.516402	0.445416	0.814735	0.587409	1	1	0.765432	0.550576	0.236257	0.121207	1	0.178922	0.157725	0.14933	0.132855
PON1	rs854560	7q21.3	0.788801	0.683551	0.806444	0.886096	0.847412	0.216947	0.500579	1	0.265085	0.222535	0.0770785	0.129011	0.112691	0.169298	0.462932
USF1	rs2516838	1q23.3	0.772318	0.209411	0.313694	0.876367	1	0.865446	0.483235	0.327212	0.115037	0.136368	1	0.811637	0.12609	0.151574	0.705101
OBFC1	rs3814219	10q24.33	0.749068	1	0.853018	0.868004	0.824956	0.0142758	0.0807619	0.393403	0.652926	0.685677	1	0.894978	0.277505	0.288159	0.862489
WRN	rs2553268	8p12	0.532101	0.570081	0.146092	0.0537139	0.0303277	0.874322	0.294349	0.429544	0.264736	0.193303	0.616189	0.09612	0.119795	0.0724541	0.140119
INTERGENIC	rs7759938	6q21	0.496442	0.0229181	0.115603	0.154378	0.188329	0.0341413	0.229057	0.403073	0.628494	0.710465	0.88057	0.828246	0.853611	0.80356	0.940709
INTERGENIC	rs2321364	Xq26.2	0.903484	0.93056	0.432322	0.287961	0.377716	0.693371	1	0.583216	0.228226	0.331722	0.292971	0.165604	0.640006	1	1
INTERGENIC	rs1999805	6q25.1	0.174706	0.281521	1	0.522628	0.898666	0.63026	0.504995	0.647262	0.268292	0.52462	0.0956465	0.309594	0.792142	0.759346	0.627016
INTERGENIC	rs9594738	13q14.11	0.588382	0.430835	0.580602	0.491646	0.292156	0.134879	0.242052	0.217377	0.648451	0.416606	0.756186	0.261411	0.259399	0.295242	0.311533
INTERGENIC	rs7524102	1p36.12	0.81476	0.868741	0.776721	0.405188	0.52889	1	0.835948	0.883176	0.442783	0.340155	0.58921	0.455405	1	1	1
NPPA	rs5068	1p36.22	1	0.873721	1	0.552888	0.583386	0.63955	0.865575	0.670249	0.619241	1	0.789202	0.852987	0.641449	0.788667	0.479267
ESR1	rs2234693	6q25.1	1	0.594539	0.737069	0.833835	0.709463	0.497902	0.655703	0.780147	0.937726	0.623701	0.341791	0.116405	0.0475795	0.18733	0.14387
IL18	rs549908	11q23.1	1	0.760212	0.800803	0.389317	0.651498	0.330599	0.334934	0.774711	0.511334	0.881621	1	0.823655	0.586741	0.937549	0.943337
TCF7L2	rs12255372	10q25.2	0.716727	1	0.168414	0.577089	0.620248	0.383771	0.307949	0.220208	0.46125	0.851073	0.101261	0.560375	0.467567	0.33654	0.333818
TCF7L2	rs7903146	10q25.2	1	0.79433	0.61085	0.588785	0.430978	0.414832	0.263729	0.170816	0.0882826	0.318598	0.403642	1	0.490873	0.377653	0.424714
INTERGENIC	rs198358	1p36.22	0.857089	0.799026	0.678559	0.658786	0.686919	0.569954	0.894941	1	0.853085	0.931946	0.557749	1	0.743678	1	0.660024
APOC3	rs17257817	11q23.3	0.349634	0.264385	0.345091	0.290368	0.221557	0.0481229	0.0515648	0.197368	0.24079	0.0938449	0.284531	0.87612	0.897193	0.814493	0.330892
KCNH2	rs1805123	7q36.1	0.85311	0.420373	0.650801	0.845736	0.446335	0.675076	1	0.903431	0.673659	0.923045	0.347294	1	0.71291	0.754442	0.222702
FMN2	rs17672135	1q43	0.314183	0.454435	0.410458	0.315387	0.45536	0.0629761	0.0143056	0.000673447	0.000771234	0.0267583	0.291523	0.0504275	0.0526595	0.235792	0.563638
CYBA	rs4673	16q24.3	0.238582	0.360677	0.576269	0.740948	0.768355	0.485821	0.0287199	0.218473	0.45068	0.549316	0.110011	0.301047	0.211701	0.141272	0.241999
AIRE	rs933150	21q22.3	0.660827	0.910559	0.599199	0.327261	0.385906	0.460531	0.162044	0.626649	0.933307	1	0.395838	0.810285	0.622583	0.269471	0.643151
CRP	rs1205	1q23.2	0.680224	0.343507	0.0245187	0.04791	0.119395	0.533736	0.0662012	0.185005	0.0676859	0.100377	0.87562	1	0.849875	0.623923	0.381939
LTA	rs1041981	6p21.33	0.879106	0.914945	1	0.293256	0.280559	0.856809	0.129602	0.204651	0.118456	0.267623	0.390913	0.902843	0.489151	0.127686	0.131372
NOS1AP	rs10494366	1q23.3	0.512879	0.628605	0.935936	1	0.753765	0.455453	0.397911	0.0796213	0.0334726	0.0807193	0.230903	0.487031	0.193239	0.109621	0.283362
CYBA	rs9932581	16q24.3	0.0432698	0.510738	0.75465	0.840425	0.670073	0.17257	0.91373	1	0.881781	0.837631	0.173759	0.0306423	0.137721	0.248766	0.835182
USF1	rs2516839	1q23.3	0.772318	0.346327	0.129584	0.274613	0.947823	0.00853165	0.312093	0.571219	0.687864	0.766656	0.753479	0.819602	0.773628	0.315566	0.234902
ARHGAP30	rs2774279	1q23.3	0.562626	0.142898	0.313694	0.696685	0.944332	0.608693	0.285033	0.197777	0.0636009	0.0822046	1	0.905306	0.15206	0.174886	0.592466
F11R	rs10908821	1q23.3	0.521802	0.470873	0.348898	0.41818	0.533248	0.633684	1	1	0.910841	0.755255	0.823008	0.500656	0.885167	0.178195	0.218453
CDH13	rs9941339	16q24.2-q24.3	0.691186	0.490667	0.747191	0.888023	0.749239	0.17898	0.266786	0.0795411	0.0356541	0.12557	0.338022	0.413043	1	0.460011	0.558651
USF1	rs1556259	1q23.3	0.848059	0.769833	0.401218	0.609843	0.640714	0.142137	0.045818	0.0319569	0.354516	0.283591	0.505762	0.33208	0.486497	0.23319	0.452359
CFTR	rs4148686	7q31.2	0.757814	0.733839	0.927886	0.702876	0.503646	0.294688	0.719405	0.337139	0.158731	0.326019	1	0.903602	1	1	0.642825
DDAH2	rs805305	6p21.33	0.500049	0.443753	0.378558	0.332032	0.386278	0.0377452	0.456338	0.789171	0.357633	0.444325	0.450209	1	0.600835	0.447387	0.783536
CFH	rs1061170	1q31.3	0.895847	0.923472	0.229578	0.123488	0.13179	0.86897	0.821572	0.573332	0.871513	0.565699	0.318305	1	0.930214	0.875585	0.778471
MAST4	rs9687339	5q12.3	0.755516	0.827874	0.929009	0.699508	0.783432	0.482815	0.28861	0.698138	0.623939	0.233776	0.484911	0.269446	0.0952535	0.200664	0.122112
INTERGENIC	rs2163566	2q37.2	0.48154	0.696791	0.0990253	0.0156239	0.178417	0.0361989	0.403607	0.534311	0.758774	0.832084	0.0239986	0.136504	0.539939	0.815086	0.678487
INTERGENIC	rs7257017	19q12	1	0.576585	0.288627	1	0.440838	1	1	0.456681	0.425679	0.206865	0.757621	0.592385	0.542883	0.358812	0.540859
FCGR2A	rs1801274	1q23.3	0.242891	0.157697	0.750535	0.944994	0.903278	0.0255224	0.065151	0.0811394	0.0456727	0.0509445	0.542091	0.128128	0.241931	0.088509	0.307815
C6orf97	rs9479055	6q25.1	1	0.836883	0.402235	0.563025	0.947987	0.108905	0.584998	0.205849	0.348716	0.400183	1	0.169114	0.00470807	0.00339227	0.00241444
C6orf97	rs6929137	6q25.1	0.6335	0.813449	0.102473	0.0271869	0.0391374	0.407391	0.781953	0.290429	0.847317	0.727047	0.85682	1	0.595691	0.706711	0.732603
SPTBN1	rs11898505	2p16.2	0.56104	0.823595	0.26673	0.23241	0.182958	0.460531	0.379077	0.297768	0.178164	0.374878	0.56912	0.895844	0.50442	0.849676	0.93411
ALOX5AP	rs17222814	13q12.3	0.241661	0.513764	0.893313	0.905932	0.41828	0.547712	0.30763	0.344864	0.592418	0.709068	0.396538	1	0.169091	0.434367	0.908678
SLC30A8	rs13266634	8q24.11	0.0671703	0.201242	0.810768	0.889703	0.949884	0.181558	0.192721	0.352818	0.234692	0.0447443	0.297851	0.911502	0.576094	0.380292	0.400198
MIA3	rs17465637	1q41	1	0.818031	0.322233	0.48723	0.630287	0.831361	0.903167	0.757517	0.85887	0.936783	0.869706	0.4547	0.761893	0.718846	1
INTERGENIC	rs9594759	13q14.11	0.401473	0.473431	0.560218	0.720488	0.444572	0.615551	0.738243	0.5272	0.816664	0.491902	0.864646	0.552908	0.634219	0.806719	0.825448
INTERGENIC	rs6469804	8q24.12	1	0.105325	0.801724	0.943643	0.165274	0.349475	0.0776923	0.178713	0.689658	0.771815	1	0.56602	0.278058	0.373921	0.142256
C6orf97	rs4870044	6q25.1	0.656728	0.759674	0.670626	0.362622	0.834445	0.32061	0.651304	0.493939	0.502391	0.406487	0.866559	0.627348	0.0835588	0.0799521	0.0441348
C6orf97	rs1038304	6q25.1	0.180608	0.778398	0.634652	0.306355	0.236691	0.119467	0.0876324	0.719827	0.537701	0.33263	0.207372	0.906179	0.774819	1	1
MTHFD1L	rs6922269	6q25.1	0.649103	0.549027	0.847463	0.550635	0.941265	1	0.680074	0.37636	0.0992938	0.127977	0.307124	0.590053	0.281631	0.56698	0.801716
INTERGENIC	rs3130340	6p21.32	0.0682641	0.088263	0.105239	0.416303	0.390643	0.138218	0.0957543	0.0239672	0.0411976	0.0129247	0.0687011	0.332899	0.181022	0.53786	0.699049
PTPN22	rs2476601	1p13.2	0.291179	0.431074	0.442957	0.439317	0.546675	1	1	0.502529	0.388921	0.34667	0.111555	0.630402	0.118669	0.121714	0.203147
ICOS	rs4521021	2q33.2	0.48126	0.763523	0.742837	0.360713	1	0.152663	0.651616	0.786038	0.936851	0.429524	0.730193	0.304236	0.2204	0.575757	0.942738
ICOS	rs10172036	2q33.2	0.303591	0.287919	0.520571	0.399196	0.524288	0.330599	0.212105	0.168954	0.301535	0.278744	0.398552	0.0790492	0.0388597	0.0070501	0.00146736
ICOS	rs4404254	2q33.2	0.869613	0.299009	0.164162	0.0598492	0.0231732	1	0.301922	0.375492	0.174168	0.0778139	0.696896	1	0.506954	0.399157	0.180609
IL10	rs1800871	1q31-q32	1	0.489836	0.57184	0.615686	0.461649	0.837672	0.585084	0.596091	0.646978	0.507239	0.48649	0.899576	0.839463	1	1
NOS3	rs1799983	7q36.1	0.657929	0.238512	0.0642562	0.0363484	0.132038	0.737216	1	0.77535	0.804041	0.588824	0.146255	0.0870283	0.274462	0.156509	0.152868
IL10	rs1800896	1q32.1	0.89938	0.78259	0.70668	0.946904	0.952316	0.245283	0.485171	0.5089	0.717763	0.894586	0.561944	0.171473	0.620179	0.765829	0.424119
ICOS	rs4270326	2q33.2	0.294312	0.193508	0.467373	0.398369	0.237341	0.798329	0.599921	0.881517	0.511133	0.412932	0.781957	0.464456	1	0.628746	0.237293
FTO	rs1421085	16q12.2	0.189141	0.39476	0.694981	0.838099	0.670978	0.74334	0.500734	0.63978	0.452239	0.335725	0.523312	0.554739	0.851762	0.630748	0.832628
FTO	rs9939609	16q12.2	0.195083	0.348174	0.694646	0.784795	0.624607	0.874193	0.441524	0.781585	0.740824	0.506906	0.63606	0.72828	0.644667	0.688436	0.831747
WNK1	rs2301880	12p13.33	1	0.595507	1	0.396501	0.572706	0.820119	0.373488	0.145442	0.599223	0.924668	0.291101	0.0992959	0.268871	0.302742	0.363911
ALOX5AP	rs9551963	13q12.3	0.682582	0.336448	0.644185	0.945905	0.856025	0.000796515	0.0250041	0.099378	0.0523472	0.0575486	0.0570384	0.0172746	0.113982	0.202899	0.0644423
WWOX	rs2548861	16q23.1	0.0586258	0.382541	0.137532	0.066998	0.502054	0.0854338	0.0338521	0.0205188	0.0158403	0.0342773	0.617139	0.375594	0.331849	0.103242	0.333014
INTERGENIC	rs501120	10q11.21	0.3163	0.904519	0.626565	0.664599	0.633654	0.407391	0.776487	1	0.761895	0.924508	0.82991	0.883943	0.812333	1	0.853688
SMAD3	rs17228212	15q22.33	0.372577	0.72863	0.784265	0.4808	0.721364	0.744758	0.814218	0.763937	0.790324	0.415597	0.0777215	1	0.817203	0.704156	0.505439
