# Supplementary material for: Genetic Variants and Their Interactions in the Prediction of Increased Pre-Clinical Carotid Atherosclerosis: The Cardiovascular Risk in Young Finns Study
Source: PLoS Genet. 2010 Sep 30;6(9):e1001146. doi: 10.1371/journal.pgen.1001146 (PMC2947986; doi:10.1371/journal.pgen.1001146)
Supplement: Table S3 — Pairwise correlations between the conventional risk factors and with the IMT levels in 2001, 2007, and progression from 2001 to 2007. (0.05 MB XLS) [file pgen.1001146.s006.xls]

## Sheet: Correlations
						Pairwise correlations
		ApoB	HDL-C	Age	BMI	Waist	Smoking	DBP	SBP	ApoA1	TOT-C	LDL-C	TRIGLY	Sex	IMT 2001	IMT 2007	IMT Prog
ApoB	Pearson Correlation	1	-0.256**	0.115**	0.387**	0.464**	0.09**	0.268**	0.24**	0.022	0.855**	0.834**	0.664**	0.279**	0.11**	0.195**	0.138**
	Sig. (2-tailed)		6.88e-17	0.00021	5.64e-38	7.38e-56	0.004	2.65e-18	6.7e-15	0.479	2.26e-294	1.19e-266	2.41e-131	8.68e-20	0.000418	2e-08	8.19e-05
HDL-C	Pearson Correlation	-0.256**	1	0.048	-0.278**	-0.368**	-0.083**	-0.11**	-0.123**	0.88**	0.152**	-0.074*	-0.28**	-0.37**	-0.037	-0.107**	-0.089*
	Sig. (2-tailed)	6.88e-17		0.122	1.08e-19	2.27e-34	0.00772	0.000413	7.37e-05	0	9.12e-07	0.0179	5.45e-20	1.18e-34	0.236	0.00225	0.0107
Age	Pearson Correlation	0.115**	0.048	1	0.081**	0.138**	-0.038	0.17**	0.063*	0.035	0.167**	0.186**	-0.012	0.027	0.29**	0.301**	0.041
	Sig. (2-tailed)	0.00021	0.122		0.00959	8.87e-06	0.226	4e-08	0.0433	0.268	7.36e-08	1.98e-09	0.693	0.393	2.79e-21	1.75e-18	0.237
BMI	Pearson Correlation	0.387**	-0.278**	0.081**	1	0.876**	0.003	0.329**	0.341**	-0.163**	0.22**	0.214**	0.336**	0.151**	0.152**	0.188**	0.094**
	Sig. (2-tailed)	5.64e-38	1.08e-19	0.00959		0	0.936	2.6e-27	2.45e-29	1.58e-07	9.27e-13	4.41e-12	1.53e-28	1.12e-06	1.02e-06	6.94e-08	0.00733
Waist	Pearson Correlation	0.464**	-0.368**	0.138**	0.876**	1	0.025	0.353**	0.415**	-0.247**	0.261**	0.268**	0.405**	0.452**	0.189**	0.26**	0.133**
	Sig. (2-tailed)	7.38e-56	2.27e-34	8.87e-06	0		0.422	1.7e-31	3.99e-44	8.8e-16	2.03e-17	2.06e-18	6.37e-42	7.2e-53	1.07e-09	4.91e-14	0.000145
Smoking	Pearson Correlation	0.09**	-0.083**	-0.038	0.003	0.025	1	-0.079*	-0.007	-0.07*	0.047	0.058	0.038	0.12**	0.049	0.007	-0.011
	Sig. (2-tailed)	0.004	0.00772	0.226	0.936	0.422		0.0112	0.834	0.025	0.133	0.0616	0.225	0.000113	0.114	0.852	0.752
DBP	Pearson Correlation	0.268**	-0.11**	0.17**	0.329**	0.353**	-0.079*	1	0.703**	-0.046	0.2**	0.173**	0.226**	0.187**	0.22**	0.16**	-0.02
	Sig. (2-tailed)	2.65e-18	0.000413	4e-08	2.6e-27	1.7e-31	0.0112		6.12e-154	0.14	1.02e-10	2.53e-08	2.27e-13	1.52e-09	1e-12	4.8e-06	0.575
SBP	Pearson Correlation	0.24**	-0.123**	0.063*	0.341**	0.415**	-0.007	0.703**	1	-0.071*	0.164**	0.148**	0.212**	0.347**	0.18**	0.158**	0.044
	Sig. (2-tailed)	6.7e-15	7.37e-05	0.0433	2.45e-29	3.99e-44	0.834	6.12e-154		0.022	1.28e-07	1.82e-06	6.29e-12	1.68e-30	6.39e-09	5.93e-06	0.215
ApoA1	Pearson Correlation	0.022	0.88**	0.035	-0.163**	-0.247**	-0.07*	-0.046	-0.071*	1	0.315**	0.013	0.04	-0.329**	-0.052	-0.085*	-0.039
	Sig. (2-tailed)	0.479	0	0.268	1.58e-07	8.8e-16	0.025	0.14	0.022		5.08e-25	0.687	0.2	2.56e-27	0.0945	0.0158	0.273
TOT-C	Pearson Correlation	0.855**	0.152**	0.167**	0.22**	0.261**	0.047**	0.2**	0.164**	0.315**	1	0.928**	0.928**	0.928**	0.113**	0.155**	0.082*
	Sig. (2-tailed)	6.88e-17	6.88e-17	6.88e-17	6.88e-17	6.88e-17	6.88e-17	6.88e-17	6.88e-17	6.88e-17		0	0	0	0.000278	9.19e-06	0.0187
LDL-C	Pearson Correlation	0.834**	-0.074*	0.186**	0.214**	0.268**	0.058	0.173**	0.148**	0.013	0.928**	1	0.241**	0.21**	0.126**	0.166**	0.087*
	Sig. (2-tailed)	1.19e-266	0.0179	1.98e-09	4.41e-12	2.06e-18	0.0616	2.53e-08	1.82e-06	0.687	0		4.85e-15	1.01e-11	5.39e-05	1.98e-06	0.0129
TRIGLY	Pearson Correlation	0.664**	-0.28**	-0.012	0.336**	0.405**	0.038	0.226**	0.212**	0.04	0.928**	0.241**	1	0.207**	0.047	0.131**	0.099**
	Sig. (2-tailed)	2.41e-131	5.45e-20	0.693	1.53e-28	6.37e-42	0.225	2.27e-13	6.29e-12	0.2	0	4.85e-15		2.27e-11	0.135	0.000182	0.00485
Sex	Pearson Correlation	0.279**	-0.37**	0.027	0.151**	0.452**	0.12**	0.187**	0.347**	-0.329**	0.928**	0.21**	0.207**	1	0.132**	0.195**	0.086*
	Sig. (2-tailed)	8.68e-20	1.18e-34	0.393	1.12e-06	7.2e-53	0.000113	1.52e-09	1.68e-30	2.56e-27	0	1.01e-11	2.27e-11		2.27e-05	2.08e-08	0.0146
IMT 2001	Pearson Correlation	0.11**	-0.037	0.29**	0.152**	0.189**	0.049	0.22**	0.18**	-0.052	0.113**	0.126**	0.047	0.132**	1	0.582**	-0.398**
	Sig. (2-tailed)	0.000418	0.236	2.79e-21	1.02e-06	1.07e-09	0.114	1e-12	6.39e-09	0.0945	0.000278	5.39e-05	0.135	2.27e-05		4.0003e-75	2.49722e-32
IMT 2007	Pearson Correlation	0.195**	-0.107**	0.301**	0.188**	0.26**	0.007	0.16**	0.158**	-0.085*	0.155**	0.166**	0.131**	0.195**	0.582**	1	0.514**
	Sig. (2-tailed)	2e-08	0.00225	1.75e-18	6.94e-08	4.91e-14	0.852	4.8e-06	5.93e-06	0.0158	9.19e-06	1.98e-06	0.000182	2.08e-08	4.0003e-75		3.44193e-56
IMT prog	Pearson Correlation	0.138**	-0.089*	0.041	0.094**	0.133**	-0.011	-0.02	0.044	-0.039	0.082*	0.087*	0.099**	0.086*	-0.398**	0.514**	1
	Sig. (2-tailed)	8.19e-05	0.0107	0.237	0.00733	0.000145	0.752	0.575	0.215	0.273	0.0187	0.0129	0.00485	0.0146	2.49722e-32	3.44193e-56
** Correlation is significant at the 0.01 level (2-tailed, uncorrected p-value)
* Correlation is significant at the 0.05 level (2-tailed, uncorrected p-value)
