# Supplementary material for: Genetic Variants and Their Interactions in the Prediction of Increased Pre-Clinical Carotid Atherosclerosis: The Cardiovascular Risk in Young Finns Study
Source: PLoS Genet. 2010 Sep 30;6(9):e1001146. doi: 10.1371/journal.pgen.1001146 (PMC2947986; doi:10.1371/journal.pgen.1001146)
Supplement: Table S4 — Molecular pathways and biological processes of the genetic variants predictive of the most extreme 5% IMT change from 2001 to 2007. (0.04 MB XLS) [file pgen.1001146.s007.xls]

## Sheet: Pathways
RS ID	Gene ID	Chr region	KEGG pathways	GO Biological processes	Other pathway information
rs3890182	ABCA1	9q31.1	ABC transporters	Cholesterol metabolic process	Polymorphisms associated with cholesterol and risk of cardiovascular events. N Engl J Med. 2008;358:1240-1249
rs1042713	ADRB2	5q33.1	Calcium signaling pathway, Endocytosis	Vasodilation by norepinephrine-epinephrine involved in regulation of systemic arterial blood pressure
rs17222814	ALOX5AP	13q12.3			Genetic variation in the leukotriene pathway and carotid intima-media thickness: a 2-stage replication study. Stroke. 2009 Mar;40(3):696-701
rs9551963	ALOX5AP	13q12.3		Leukotriene biosynthetic process	5-Lipoxygenase activating protein (ALOX5AP) gene variants associate with the presence of xanthomas in familial hypercholesterolemia. Atherosclerosis. 2009 Sep;206(1):223-7.
rs4148686	CFTR	7q31.2	ABC transporters, Vibrio cholerae infection	Vasodilation, Cholesterol transport
rs9932581	CYBA	16q24.3	Leukocyte transendothelial migration	Regulation of blood pressure, Inflammatory response
rs2234693	ESR1	6q25.1		Estrogen receptor signaling pathway
rs1801274	FCGR2A	1q23.3	Fc gamma R-mediated phagocytosis
rs17672135	FMN2	1q43	Dorso-ventral axis formation	Actin cytoskeleton organization
rs1800896	IL10	1q32.1	T cell receptor signaling pathway, Asthma	T-helper 2 type immune response
rs1800588	LIPC	15q21.3	Glycerolipid metabolism	Low- and high-density lipoprotein particle remodeling
rs328	LPL	8p21.3	Metabolism of lipids and lipoproteins	Triglyceride biosynthetic process
rs6922269	MTHFD1L	6q25.1	Glyoxylate and dicarboxylate metabolism	Formate metabolic process
rs854560	PON1	7q21.3	Bisphenol A degradation	Lipid metabolic processes
rs2476601	PTPN22	1p13.2		T cell receptor signaling pathway
rs2163566	INTERGENIC	2q37.2
rs3018362	INTERGENIC	18q21.33
rs3130340	INTERGENIC	6p21.32
rs12255372	TCF7L2	10q25.2	Pathways in cancer	Blood vessel development, Fat cell differentiation
rs2774279	ARHGAP30	1q23.3	Signaling by Rho GTPases	Signal transduction
rs2516839	USF1	1q23.3		Cellular response to insulin stimulus, lipid homeostasis	Interacts with APOAB, APOAB, ESR1, and USF2
rs2301880	WNK1	12p13.33		Protein amino acid phosphorylation
