# Supplementary material for: Genetic Variants and Their Interactions in the Prediction of Increased Pre-Clinical Carotid Atherosclerosis: The Cardiovascular Risk in Young Finns Study
Source: PLoS Genet. 2010 Sep 30;6(9):e1001146. doi: 10.1371/journal.pgen.1001146 (PMC2947986; doi:10.1371/journal.pgen.1001146)
Supplement: Table S5 — The interpretation of the SNPs most predictive of the 15% IMT risk classes in 2001, 2007, and of its progression from 2001 to 2007. (0.04 MB XLS) [file pgen.1001146.s008.xls]

## Sheet: 15% SNP sets
IMT class/SNP rs-numbers	Gene ID	Chr region	Phenotype(s)	Reference(s)
IMT 2001 15% class
rs1205	CRP	1q23.2	CRP concentrations, atherosclerosis, cardiovascular diseases	Eklund et al. Atherosclerosis. 2008 Feb;196(2):841-8.
rs599839	PSRC1	1p13.3	coronary heart disease	Willer et al. Nat Genet. 2008 Feb;40(2):161-9.
rs6929137	C6orf97	6q25.1	bone mineral density	Styrkarsdottir et al. N Engl J Med. 2008 May 29;358(22):2355-65.
rs3130340	INTERGENIC	6p21.32	bone mineral density, osteoporotic fracture	Styrkarsdottir et al, 2008 N Engl J Med. 2008 May 29;358(22):2355-65.
rs2516839	USF1	1q23.3	intima-media thickness, atherosclerosis, coronary atherosclerosis.	Kristiansson et al. Arterioscler Thromb Vasc Biol. 2008 May;28(5):983-9: Collings et al. Circ J. 2008 Jul;72(7):1158-64.
rs2548861	WWOX	16q23.1	HDL levels	Lee JC et al. Am J Hum Genet. 2008 Aug;83(2):180-92.
rs2553268	WRN	8p12	systolic blood pressure	Vasan et al. BMC Med Genet. 2007 Sep 19;8 Suppl 1:S2.
rs4404254	ICOS	2q33.2	T-cell co-stimulator	Kaartinen et al. Mol Immunol. 2007 Mar;44(7):1644-51. Douroudis et al. Hum Immunol. 2009 Jul;70(7):536-9
rs4937100	IL18	11q23.1	atherosclerosis, cardiovascular disease, sudden cardiac death	Hernesniemi et al. Atherosclerosis. 2008 Feb;196(2):643-9.
rs805305	DDAH2	6p21.33	hypertension, Intracerebral hemorage,serum ADMA concentrations	Maas et al. Pharmacol Res. 2009 Dec;60(6):488-93;Bai et al. Clin Sci (Lond). 2009 Aug 17;117(7):273-9.
rs1143634	IL1B	2q13	inflammation, diabetes and glucose metabolism	Luotola et al. J Clin Endocrinol Metab. 2009 Nov;94(11):4575-83.
rs693	APOB	2p24.1	intima-media thickness, LDL and apoB serum levels	Islam et al. Atherosclerosis. 2005 May;180(1):79-86, Kathiresan et al. Nat Genet. 2009 Jan;41(1):56-65
rs2073658	USF1	1q23.3	intima-media thickness, cardiovascular disease.	Collings et al. Circ J. 2008 Jul;72(7):1158-64, Kristiansson et al. Arterioscler Thromb Vasc Biol. 2008 May;28(5):983-9.
rs4073307	IGSF1	Xq26.1	cell recognition and the regulation of cell behavior	Frattini et al. Gene. 1998 Jul 3;214(1-2):1-6.
rs3890182	ABCA1	9q31.1	cardiovascular disease	Kathiresan et al. Nat Genet. 2008 Feb;40(2):189-97; Kathiresan et al. Nat Genet. 2009 Jan;41(1):56-65
rs754523	INTERGENIC	2p24.1	coronary heart disease	Willer et al, Nat Genet. 2008 Feb;40(2):161-9.
IMT 2007 15% class
rs17672135	FMN2	1q43	coronary heart disease	Wellcome Trust Case Control Consortium.Nature. 2007 Jun 7;447(7145):661-78
rs2548861	WWOX	16q23.1	HDL-levels	Lee JC et al. Am J Hum Genet. 2008 Aug;83(2):180-92.
rs3130340	INTERGENIC	6p21.32	bone density	Styrkarsdottir et al. N Engl J Med. 2008 May 29;358(22):2355-65. Styrkarsdottir et al. Nat Genet. 2009 Jan;41(1):15-7.
rs9941339	CDH13	16q24.2-q24.3	blood pressure, HDL-levels, adiponectin levels	Org et al. Hum Mol Genet. 2009 Jun 15;18(12):2288-96; Ling et al. Obesity. 2009 Apr;17(4):737-44.
rs9551963	ALOX5AP	13q12.3	xanthomas in familial hypercholesterolemia	Oosterveer et al. Atherosclerosis. 2009 Sep;206(1):223-7.
rs2301880	WNK1	12p13.33	blood pressure	Tobin et al. Circulation. 2005 Nov 29;112(22):3423-9.
rs1041981	LTA	6p21.33	myocardial infarction	Otaki et al. Nat Genet. 2002 Dec;32(4):650-4. Clarke et al. PLoS Genet. 2006 Jul;2(7):e107.
rs9479055	C6orf97	6q25.1	bone density	Styrkarsdottir et al. N Engl J Med. 2008 May 29;358(22):2355-65. Styrkarsdottir et al. Nat Genet. 2009 Jan;41(1):15-7.
rs17222814	ALOX5AP	13q12.3	intima-media thickness	Bevan et al. Stroke. 2009 Mar;40(3):696-701.
rs7759938	INTERGENIC	6q21	sexual maturation, age of menarche, adult hight	Perry et al. Nat Genet. 2009 May 17. [Epub ahead of print]
rs2553268	WRN	8p12	systolic blood pressure	Vasan et al. BMC Med Genet. 2007 Sep 19;8 Suppl 1:S2.
rs2516839	USF1	1q23.3	intima-media thickness, coronary atherosclerosis	Kristiansson et al. Arterioscler Thromb Vasc Biol. 2008 May;28(5):983-9; Collings et al. Circ J. 2008 Jul;72(7):1158-64.
rs693	APOB	2p24.1	intima-media thickness, LDL and apoB serum levels	Islam et al. Atherosclerosis. 2005 May;180(1):79-86, Kathiresan et al. Nat Genet. 2008 Feb;40(2):189-97; Kathiresan et al. Nat Genet. 2009 Jan;41(1):56-65
rs9939609	FTO	16q12.2	body mass index	Kivimäki et al. Eur Heart J. 2008 Oct;29(20):2552-60.
rs7524102	INTERGENIC	1p36.12	bone density	Styrkarsdottir et al. N Engl J Med. 2008 May 29;358(22):2355-65. Styrkarsdottir et al. Nat Genet. 2009 Jan;41(1):15-7.
IMT change 15% class
rs17672135	FMN2	1q43	coronary disease	Wellcome Trust Case Control Consortium.Nature. 2007 Jun 7;447(7145):661-78;
rs3130340	INTERGENIC	6p21.32	bone density	Styrkarsdottir et al. N Engl J Med. 2008 May 29;358(22):2355-65. Styrkarsdottir et al. Nat Genet. 2009 Jan;41(1):15-7.
rs1801274	FCGR2A	1q23.3	intima-media thickness	Pessi et al. Int J Immunogenet. 2009 Feb;36(1):39-45.
rs2301880	WNK1	12p13.33	blood pressure	Tobin et al. Circulation. 2005 Nov 29;112(22):3423-9.
rs10172036	ICOS	2q33.2	T-cell co-stimulator, type 1 diabetes	Kaartinen et al. Mol Immunol. 2007 Mar;44(7):1644-51.Douroudis et al. Hum Immunol. 2009 Jul;70(7):536-9.
rs2073658	USF1	1q23.3	intima-media thickness, cardiovascular disease.	Kristiansson et al. Arterioscler Thromb Vasc Biol. 2008 May;28(5):983-9, Collings et al. Circ J. 2008 Jul;72(7):1158-64.
rs9479055	C6orf97	6q25.1	bone mineral density	Styrkarsdottir et al. N Engl J Med. 2008 May 29;358(22):2355-65.
rs9594738	INTERGENIC	13q14.11	bone mineral density	Styrkarsdottir et al. N Engl J Med. 2008 May 29;358(22):2355-65.
rs1042713	ADRB2	5q33.1	obesity, metabolic syndrome, triglycerides, HDL cholesterol levels	Rosmond et al. J Intern Med 2000;248:239-44; Kim et al. Metabolism 2002;51:833-7.
rs3798220	LPA	6q25.3	CAD, myocardial infarction, lp(a) levels	Luke et al. Arterioscler Thromb Vasc Biol. 2007 Sep;27(9):2030-6; Shiffman et al. PLoS One. 2008 Aug 6;3(8):e2895.
rs11898505	SPTBN1	2p16.2	bone mineral density	Styrkarsdottir et al. N Engl J Med. 2008 May 29;358(22):2355-65. Styrkarsdottir et al. Nat Genet. 2009 Jan;41(1):15-7.
rs1256049	ESR2	14q23.2	intima-media thickness	Nikkari ST et al. Genet Test. 2008 Dec;12(4):537-40.
rs17222814	ALOX5AP	13q12.3	intima-media thickness	Bevan et al. Stroke. 2009 Mar;40(3):696-701.
rs2820037	INTERGENIC	1q43	hypertension	Wellcome Trust Case Control Consortium. Nature. 2007 Jun 7;447(7145):661-78.
rs10246939	TAS2R38	7q34	taste receptor, tasting	Kim et al. Science. 2003 Feb 21;299(5610):1221-5.
rs2476601	PTPN22	1p13.2	inflammation, Type 1 diabetes, rheumatoid arthritis.	Barrett et al. Nat Genet. 2008 Aug;40(8):955-62; Kaiuki et al. Arthritis Rheum. 2008 Sep;58(9):2818-23.
rs1800896	IL10	1q32.1	intima-media thickness, Inflammation, IL10 levels	Mälarstig et al. Heart. 2008 Jun;94(6); Heiskanen et al. Atherosclerosis. 2009 Jul 8. [Epub ahead of print]
rs9687339	MAST4	5q12.3	kinase signaling pathway gene	Garland et al.Brain Res. 2008 Feb 21;1195:12-9.
rs1799983	NOS3	7q36.1	intima-media thickness, coronary artery disease, Hypertension	O'Donnell et al. BMC Med Genet. 2007 Sep 19;8 Suppl 1:S4, Hingorani et al. 1999 Circulation 1999;100:1515-1520, Conen et al. J Hypertens. 2008 Sep;26(9):1780-6.
rs2234693	ESR1	6q25.1	intima-media thickness, atherosclerosis, cardiovascular disease	O'Donnell et al. BMC Med Genet. 2007 Sep 19;8 Suppl 1:S4, Lehtimäki et al. J Mol Med. 2002 Mar;80(3):176-80. Kunnas T et al. J Mol Med. 2004 Dec;82(12):821-5.
rs854560	PON1	7q21.3	intima-media thickness, atherosclerosis, cardiovascular diseases	Malin et al. Metabolism. 2001 Sep;50(9):1095-101, Rontu et al. Pharmacogenetics. 2004 Aug;14(8):479-85.
